# Supplementary material for: Germ cell-specific gene 2 accelerates cell cycle in epithelial ovarian cancer by inhibiting GSK3α-p27 cascade
Source: J Mol Histol. 2024 Apr 13;55(3):241–51. doi: 10.1007/s10735-024-10185-6 (PMC11102877; doi:10.1007/s10735-024-10185-6)
Supplement: Supplementary file 1 — Supplementary file1 (ZIP 11,586 kb) [file 10735_2024_10185_MOESM1_ESM.zip]

Archive with 113 entries (112 files):
- 10735_2024_10185_MOESM1_ESM/Supplementary Material/
- 10735_2024_10185_MOESM1_ESM/Supplementary Material/~$pplementary figure1 legends.docx
- 10735_2024_10185_MOESM1_ESM/Supplementary Material/Fig1B-HO8910-GAPDH.jpg
- 10735_2024_10185_MOESM1_ESM/Supplementary Material/Fig1B-HO8910-GSG2 .jpg
- 10735_2024_10185_MOESM1_ESM/Supplementary Material/Fig1B-SKOV3-GAPDH .jpg
- 10735_2024_10185_MOESM1_ESM/Supplementary Material/Fig1B-SKOV3-GSG2.jpg
- 10735_2024_10185_MOESM1_ESM/Supplementary Material/Fig1C-HO8910-shCtrl.pdf
- 10735_2024_10185_MOESM1_ESM/Supplementary Material/Fig1C-HO8910-shGSG2.pdf
- 10735_2024_10185_MOESM1_ESM/Supplementary Material/Fig1C-SKOV3-shCtrl.pdf
- 10735_2024_10185_MOESM1_ESM/Supplementary Material/Fig1C-SKOV3-shGSG2.pdf
- 10735_2024_10185_MOESM1_ESM/Supplementary Material/Fig1D-HO8910-shCtrl.jpg
- 10735_2024_10185_MOESM1_ESM/Supplementary Material/Fig1D-HO8910-shGSG2.jpg
- 10735_2024_10185_MOESM1_ESM/Supplementary Material/Fig1D-SKOV3-Ctrl.jpg
- 10735_2024_10185_MOESM1_ESM/Supplementary Material/Fig1D-SKOV3-shGSG2 .jpg
- 10735_2024_10185_MOESM1_ESM/Supplementary Material/Fig2B-HO8910-GAPDH.jpg
- 10735_2024_10185_MOESM1_ESM/Supplementary Material/Fig2B-HO8910-GSG2.jpg
- 10735_2024_10185_MOESM1_ESM/Supplementary Material/Fig2B-SKOV3-GAPDH.jpg
- 10735_2024_10185_MOESM1_ESM/Supplementary Material/Fig2B-SKOV3-GSG2.jpg
- 10735_2024_10185_MOESM1_ESM/Supplementary Material/Fig2C-HO8910-GSG2OE.pdf
- 10735_2024_10185_MOESM1_ESM/Supplementary Material/Fig2C-HO8910-vector.pdf
- 10735_2024_10185_MOESM1_ESM/Supplementary Material/Fig2C-SKOV3-GSG2OE.pdf
- 10735_2024_10185_MOESM1_ESM/Supplementary Material/Fig2C-SKOV3-vector.pdf
- 10735_2024_10185_MOESM1_ESM/Supplementary Material/Fig2D-HO8910-GSG2OE.jpg
- 10735_2024_10185_MOESM1_ESM/Supplementary Material/Fig2D-HO8910-vector.jpg
- 10735_2024_10185_MOESM1_ESM/Supplementary Material/Fig2D-SKOV3-GSG2OE.jpg
- 10735_2024_10185_MOESM1_ESM/Supplementary Material/Fig2D-SKOV3-vector.jpg
- 10735_2024_10185_MOESM1_ESM/Supplementary Material/Fig3B-HO8910-OE-cdc2.jpg
- 10735_2024_10185_MOESM1_ESM/Supplementary Material/Fig3B-HO8910-OE-cyclin A.jpg
- 10735_2024_10185_MOESM1_ESM/Supplementary Material/Fig3B-HO8910-OE-cyclin B.jpg
- 10735_2024_10185_MOESM1_ESM/Supplementary Material/Fig3B-HO8910-OE-GAPDH.jpg
- 10735_2024_10185_MOESM1_ESM/Supplementary Material/Fig3B-HO8910-OE-GSG2.jpg
- 10735_2024_10185_MOESM1_ESM/Supplementary Material/Fig3B-HO8910-OE-p21.jpg
- 10735_2024_10185_MOESM1_ESM/Supplementary Material/Fig3B-HO8910-OE-p27 .jpg
- 10735_2024_10185_MOESM1_ESM/Supplementary Material/Fig3B-HO8910-OE-Pcdc2.jpg
- 10735_2024_10185_MOESM1_ESM/Supplementary Material/Fig3B-HO8910-sh-cdc2.jpg
- 10735_2024_10185_MOESM1_ESM/Supplementary Material/Fig3B-HO8910-sh-cyclin A.jpg
- 10735_2024_10185_MOESM1_ESM/Supplementary Material/Fig3B-HO8910-sh-cyclin B.jpg
- 10735_2024_10185_MOESM1_ESM/Supplementary Material/Fig3B-HO8910-sh-GAPDH.jpg
- 10735_2024_10185_MOESM1_ESM/Supplementary Material/Fig3B-HO8910-sh-GSG2.jpg
- 10735_2024_10185_MOESM1_ESM/Supplementary Material/Fig3B-HO8910-sh-p21.jpg
- 10735_2024_10185_MOESM1_ESM/Supplementary Material/Fig3B-HO8910-sh-p27.jpg
- 10735_2024_10185_MOESM1_ESM/Supplementary Material/Fig3B-HO8910-sh-pcdc2.jpg
- 10735_2024_10185_MOESM1_ESM/Supplementary Material/Fig3B-SKOV3-OE-cdc2.jpg
- 10735_2024_10185_MOESM1_ESM/Supplementary Material/Fig3B-SKOV3-OE-cyclin A .jpg
- 10735_2024_10185_MOESM1_ESM/Supplementary Material/Fig3B-SKOV3-OE-cyclin B.jpg
- 10735_2024_10185_MOESM1_ESM/Supplementary Material/Fig3B-SKOV3-OE-GAPDH.jpg
- 10735_2024_10185_MOESM1_ESM/Supplementary Material/Fig3B-SKOV3-OE-GSG2.jpg
- 10735_2024_10185_MOESM1_ESM/Supplementary Material/Fig3B-SKOV3-OE-p21.jpg
- 10735_2024_10185_MOESM1_ESM/Supplementary Material/Fig3B-SKOV3-OE-p27.jpg
- 10735_2024_10185_MOESM1_ESM/Supplementary Material/Fig3B-SKOV3-OE-pcdc2.jpg
- 10735_2024_10185_MOESM1_ESM/Supplementary Material/Fig3B-SKOV3-sh-cdc2.jpg
- 10735_2024_10185_MOESM1_ESM/Supplementary Material/Fig3B-SKOV3-sh-cyclin A.jpg
- 10735_2024_10185_MOESM1_ESM/Supplementary Material/Fig3B-SKOV3-sh-CyclinB.jpg
- 10735_2024_10185_MOESM1_ESM/Supplementary Material/Fig3B-SKOV3-sh-GAPDH.jpg
- 10735_2024_10185_MOESM1_ESM/Supplementary Material/Fig3B-SKOV3-sh-GSG2.jpg
- 10735_2024_10185_MOESM1_ESM/Supplementary Material/Fig3B-SKOV3-sh-p21.jpg
- 10735_2024_10185_MOESM1_ESM/Supplementary Material/Fig3B-SKOV3-sh-p27.jpg
- 10735_2024_10185_MOESM1_ESM/Supplementary Material/Fig3B-SKOV3-sh-pcdc2.jpg
- 10735_2024_10185_MOESM1_ESM/Supplementary Material/Fig4A-Nc .jpg
- 10735_2024_10185_MOESM1_ESM/Supplementary Material/Fig4A-sh.jpg
- 10735_2024_10185_MOESM1_ESM/Supplementary Material/Fig4B-HO8910-OE-GAPDH.jpg
- 10735_2024_10185_MOESM1_ESM/Supplementary Material/Fig4B-HO8910-OE-GSG2.jpg
- 10735_2024_10185_MOESM1_ESM/Supplementary Material/Fig4B-HO8910-OE-GSK3.jpg
- 10735_2024_10185_MOESM1_ESM/Supplementary Material/Fig4B-HO8910-OE-pGSK3A.jpg
- 10735_2024_10185_MOESM1_ESM/Supplementary Material/Fig4B-HO8910-OE-pGSK3B.jpg
- 10735_2024_10185_MOESM1_ESM/Supplementary Material/Fig4B-HO8910-SH-GAPDH .jpg
- 10735_2024_10185_MOESM1_ESM/Supplementary Material/Fig4B-HO8910-sh-GSG2.jpg
- 10735_2024_10185_MOESM1_ESM/Supplementary Material/Fig4B-HO8910-SH-GSK3 .jpg
- 10735_2024_10185_MOESM1_ESM/Supplementary Material/Fig4B-HO8910-SH-pGSK3A.jpg
- 10735_2024_10185_MOESM1_ESM/Supplementary Material/Fig4B-HO8910-SH-pGSK3b .jpg
- 10735_2024_10185_MOESM1_ESM/Supplementary Material/Fig4B-SKOV3-OE-GAPDH.jpg
- 10735_2024_10185_MOESM1_ESM/Supplementary Material/Fig4B-SKOV3-OE-GSG2.jpg
- 10735_2024_10185_MOESM1_ESM/Supplementary Material/Fig4B-SKOV3-OE-GSK3.jpg
- 10735_2024_10185_MOESM1_ESM/Supplementary Material/Fig4B-SKOV3-OE-pGSK3A.jpg
- 10735_2024_10185_MOESM1_ESM/Supplementary Material/Fig4B-SKOV3-OE-pGSK3B.jpg
- 10735_2024_10185_MOESM1_ESM/Supplementary Material/Fig4B-SKOV3-SH-GAPDH .jpg
- 10735_2024_10185_MOESM1_ESM/Supplementary Material/Fig4B-SKOV3-sh-GSG2.jpg
- 10735_2024_10185_MOESM1_ESM/Supplementary Material/Fig4B-SKOV3-SH-GSK3 .jpg
- 10735_2024_10185_MOESM1_ESM/Supplementary Material/Fig4B-SKOV3-SH-pGSK3A.jpg
- 10735_2024_10185_MOESM1_ESM/Supplementary Material/Fig4B-SKOV3-SH-pGSK3B.jpg
- 10735_2024_10185_MOESM1_ESM/Supplementary Material/Fig4C-IHC-GSG2.png
- 10735_2024_10185_MOESM1_ESM/Supplementary Material/Fig4C-IHC-p-GSK3A.png
- 10735_2024_10185_MOESM1_ESM/Supplementary Material/Fig5B-HO8910-shCtrl.jpg
- 10735_2024_10185_MOESM1_ESM/Supplementary Material/Fig5B-HO8910-shGSG2-BRD0705(-) .jpg
- 10735_2024_10185_MOESM1_ESM/Supplementary Material/Fig5B-HO8910-shGSG2-BRD0705(+).jpg
- 10735_2024_10185_MOESM1_ESM/Supplementary Material/Fig5B-HO8910-shGSG2-BRD0705(++).jpg
- 10735_2024_10185_MOESM1_ESM/Supplementary Material/Fig5B-SKOV3-shCtrl.jpg
- 10735_2024_10185_MOESM1_ESM/Supplementary Material/Fig5B-SKOV3-shGSG2-BRD0705(-) (1).jpg
- 10735_2024_10185_MOESM1_ESM/Supplementary Material/Fig5B-SKOV3-shGSG2-BRD0705(+).jpg
- 10735_2024_10185_MOESM1_ESM/Supplementary Material/Fig5B-SKOV3-shGSG2-BRD0705(++).jpg
- 10735_2024_10185_MOESM1_ESM/Supplementary Material/Fig6A-HO8910-GAPDH.jpg
- 10735_2024_10185_MOESM1_ESM/Supplementary Material/Fig6A-HO8910-GSG2.jpg
- 10735_2024_10185_MOESM1_ESM/Supplementary Material/Fig6A-HO8910-GSK3.jpg
- 10735_2024_10185_MOESM1_ESM/Supplementary Material/Fig6A-HO8910-p27.jpg
- 10735_2024_10185_MOESM1_ESM/Supplementary Material/Fig6A-HO8910-p-GSK3a .jpg
- 10735_2024_10185_MOESM1_ESM/Supplementary Material/Fig6A-SKOV3-GAPDH.jpg
- 10735_2024_10185_MOESM1_ESM/Supplementary Material/Fig6A-SKOV3-GSG2.jpg
- 10735_2024_10185_MOESM1_ESM/Supplementary Material/Fig6A-SKOV3-GSK .jpg
- 10735_2024_10185_MOESM1_ESM/Supplementary Material/Fig6A-SKOV3-p27.jpg
- 10735_2024_10185_MOESM1_ESM/Supplementary Material/Fig6A-SKOV3-p-GSK3a.jpg
- 10735_2024_10185_MOESM1_ESM/Supplementary Material/HO8910 STR Profiling Report.pdf
- 10735_2024_10185_MOESM1_ESM/Supplementary Material/Supplementary fig1A-A2780 GAPDH.jpg
- 10735_2024_10185_MOESM1_ESM/Supplementary Material/Supplementary fig1A-A2780 GSKA.jpg
- 10735_2024_10185_MOESM1_ESM/Supplementary Material/Supplementary fig1A-A2780-GSG2 .jpg
- 10735_2024_10185_MOESM1_ESM/Supplementary Material/Supplementary fig1A-A2780-P27 (1).jpg
- 10735_2024_10185_MOESM1_ESM/Supplementary Material/Supplementary fig1A-A2780-P27 (2).jpg
- 10735_2024_10185_MOESM1_ESM/Supplementary Material/Supplementary fig1A-A2780-P-GSK3a .jpg
- 10735_2024_10185_MOESM1_ESM/Supplementary Material/Supplementary fig1A-SKOV3 GAPDH.jpg
- 10735_2024_10185_MOESM1_ESM/Supplementary Material/Supplementary fig1A-SKOV3 GSG2.jpg
- 10735_2024_10185_MOESM1_ESM/Supplementary Material/Supplementary fig1A-SKOV3 GSKA.jpg
- 10735_2024_10185_MOESM1_ESM/Supplementary Material/Supplementary fig1A-SKOV3 p27.jpg
- 10735_2024_10185_MOESM1_ESM/Supplementary Material/Supplementary fig1A-SKOV3 pGSK3a .jpg
- 10735_2024_10185_MOESM1_ESM/Supplementary Material/Supplementary Figure1_ESM.tif
